# Supplementary material for: New Insights into the TIFY Gene Family of Brassica napus and Its Involvement in the Regulation of Shoot Branching
Source: Int J Mol Sci. 2023 Dec 4;24(23):17114. doi: 10.3390/ijms242317114 (PMC10707187; doi:10.3390/ijms242317114)
Supplement: Supplementary file 1 [file ijms-24-17114-s001.zip]

Archive with 5 entries (5 files):
- Table S1  Expression raw values of TIFY family genes in different tissues.xlsx
- Table S2  Expression raw values of TIFY family genes in different state axillary buds.xlsx
- Table S3  The raw data of GO enrichment analysis.xlsx
- Table S4  Expression raw values of TIFY family genes after different hormone treatments.xlsx
- Table S5 Real-time quantitative PCR primers.xlsx
