# Supplementary material for: New Insights into the TIFY Gene Family of Brassica napus and Its Involvement in the Regulation of Shoot Branching
Source: Int J Mol Sci. 2023 Dec 4;24(23):17114. doi: 10.3390/ijms242317114 (PMC10707187; doi:10.3390/ijms242317114)
Supplement: Supplementary file 1 [file ijms-24-17114-s001.zip › Table S1 Expression raw values of TIFY family genes in different tissues.xlsx]

## Sheet: Sheet1
ZS11 Gene ID	root	lower_stem_peel	middle_stem_peel	upper_stem_peel	cotyledon	vegetative_rosette	leaf_1	leaf_12	leaf_23	petal	bud_4mm	seed_40DAF	silique_30DAF
BnaA06G0119400ZS	0.966	4.05	4.172	2.801	5.735	2.749	6.38	8.567	5.849	0.467	4.252	0.069	2.319
BnaA08G0262000ZS	4.184	11.574	101.245	11.83	3.46	5.354	2.339	5.777	199.169	7.766	145.198	2.072	14.204
BnaA09G0618000ZS	0.385	2.759	20.87	2.281	1.298	0.447	1.513	1.659	8.185	8.423	1.08	0.229	0.548
BnaC05G0147200ZS	0.652	7.575	4.06	3.501	0.984	0.256	3.026	4.548	5.288	1.291	3.323	0	2.439
BnaC08G0240100ZS	3.446	6.923	53.44	2.042	2.057	3.149	0.899	3.946	133.369	23.18	131.146	2.403	3.776
BnaC08G0473200ZS	2.973	17.256	135.539	9.374	6.919	5.813	5.821	5.943	98.297	5.544	29.703	0.609	8.234
BnaA06G0133300ZS	2.873	0	1.039	0.143	0.888	2.646	1.181	5.139	203.83	7.003	22.11	1.266	2.002
BnaA08G0252900ZS	40.265	3.228	39.095	2.849	2.967	7.74	1.26	3.562	217.498	4.082	115.305	1.139	0.37
BnaA09G0610300ZS	27.211	5.831	24.815	5.053	2.769	6.129	2.51	5.762	403.862	81.3	81.111	14.859	4.073
BnaC05G0160800ZS	4.786	2.372	2.527	1.991	3.862	6.454	5.177	18.174	143.379	19.261	17.779	3.816	7.677
BnaC08G0251600ZS	19.907	2.641	18.178	3.919	4.959	15.437	3.711	16.792	288.602	21.163	117.316	1.446	0.526
BnaA08G0205900ZS	0.066	0.031	25.94	0.549	0.174	0.559	0.174	0.321	107.478	2.551	0.083	0	0.762
BnaA09G0412500ZS	0.689	0	3.718	0	0.126	0.405	0.056	0.146	31.627	4.246	1.356	0.283	0.419
BnaC03G0662600ZS	0.034	0.091	18.66	0.264	0.086	0.439	0.341	0.287	75.667	2.017	0.21	0	0.353
BnaC03G0663300ZS	0	0.26	11.09	0	0	0	0	0	2.489	0	0.079	0	0
BnaC05G0259000ZS	0.435	0	0.701	0	0.078	0.131	0	0.072	19.406	2.286	0.875	0.091	0.081
BnaA08G0021500ZS	5.45	8.507	6.365	5.944	2.821	3.204	4.557	5.025	7.533	0.568	4.879	3.115	5.039
BnaC03G0787400ZS	4.7	4.061	4.14	3.375	2.388	2.693	2.362	2.305	4.598	8.286	3.761	2.154	3.105
BnaA02G0190100ZS	2.379	2.128	101.319	6.378	26.217	11.56	5.047	7.339	40.29	6.794	60.04	0.132	31.348
BnaA07G0266400ZS	1.115	2.063	97.561	3.144	5.63	4.488	1.299	1.838	46.157	0.484	4.496	0.212	5.293
BnaA07G0320600ZS	4.332	24.043	210.114	33.017	67.282	45.699	46.048	56.167	206.272	25.522	47.102	0.088	47.837
BnaC02G0251900ZS	2.541	3.076	86.036	4.923	38.323	20.204	7.473	6.521	20.802	5.044	58.029	0.12	29.401
BnaC06G0299300ZS	0.478	0.438	42.542	0.646	1.476	1.756	0.401	0.66	43.305	0.281	2.858	0.679	2.838
BnaC06G0373700ZS	5.321	13.476	227.319	34.187	33.432	35.979	44.448	66.622	302.307	14.669	54.926	3.18	69.005
BnaA02G0200100ZS	3.525	4.484	45.53	9.664	14.418	13.396	12.576	20.695	147.898	17.056	23.82	1.547	18.962
BnaA07G0333200ZS	3.11	49.115	170.884	21.141	3.105	2.029	5.234	12.416	293.163	0.089	10.924	0.026	31.661
BnaC02G0266500ZS	2.637	7.994	134.471	21.91	20.274	18.008	15.206	20.072	127.292	23.47	13.74	0.393	29.578
BnaC06G0391300ZS	0.59	71.281	278.612	53.339	5.96	4.402	21.839	49.888	271.85	1.866	37.036	1.977	29.658
BnaA02G0213500ZS	21.181	85.703	557.854	99.779	14.326	10.546	18.149	20.24	224.301	3.831	54.322	28.145	34.896
BnaA07G0249100ZS	0.708	10.173	50.615	16.797	4.763	9.277	1.528	1.996	6.347	0.165	17.184	0	32.576
BnaA07G0349300ZS	8.483	87.227	211.914	32.725	6.596	13.306	6.031	10.475	150.224	29.474	60.065	19.088	86.775
BnaC02G0285000ZS	6.991	32.378	77.16	25.895	9.047	12.339	6.764	6.937	33.868	3.042	24.677	6.859	17.009
BnaC06G0274800ZS	1.738	35.461	241.117	42.741	7.104	19.92	9.7	9.482	9.477	0.051	52.07	1.525	121.477
BnaC06G0411600ZS	26.652	80.83	184.483	46.682	17.664	20.167	29.159	38.232	263.796	281.368	141.128	16.903	94.267
BnaA04G0222400ZS	0	0	7.783	0	0	0	0	0	3.967	0.117	0	0	0
BnaA05G0099000ZS	0.122	0	0	0	0.031	0.029	0.412	0	0.695	0	1.525	4.219	0
BnaC03G0192400ZS	11.55	0.176	34.429	0.352	0.281	2.729	0.068	0.198	44.949	2.248	1.405	0.578	0.464
BnaC04G0121900ZS	0	0	0	0	0.116	0.208	0.129	0	0.231	0	0.438	2.275	0
BnaC04G0534800ZS	0.217	0.032	9.255	0	0	0.163	0.117	0	1.249	0.064	0.443	0	0
BnaA01G0331000ZS	14.475	21.09	58.149	14.749	6.646	5.763	19.776	22.464	45.485	13.945	47.275	0.583	33.784
BnaA05G0380600ZS	18.058	21.453	50.618	9.224	3.299	5.018	6.481	11.231	102.461	34.493	81.269	5.001	22.398
BnaC01G0408900ZS	6.451	9.04	22.945	8.119	5.46	3.497	10.765	11.235	23.532	2.768	22.861	1.269	8.368
BnaC05G0424600ZS	22.432	22.192	55.938	19.556	4.608	11.998	8.074	13.705	110.96	28.8	30.051	4.377	30.118
BnaA01G0308500ZS	11.248	12.522	10.098	8.583	7.999	7.877	7.423	8.432	11.139	27.398	11.987	3.366	10.212
BnaA01G0203400ZS	5.292	2.548	1.462	1.233	1.959	2.992	1.119	1.368	0.925	1.118	2.46	1.753	1.445
BnaA08G0090300ZS	2.784	3.284	2.506	2.189	0.963	2.147	0.879	0.68	0.627	0.555	2.808	2.734	3.08
BnaC01G0254700ZS	11.971	11.752	5.088	4.778	5.122	7.393	3.898	3.986	4.248	4.299	6.898	6.58	5.441
BnaC08G0129100ZS	1.225	1.263	0.931	0.945	0.229	0.543	0.493	0.376	0.284	0.897	0.626	0.533	0.999
BnaA01G0140700ZS	12.952	11.168	12.058	11.608	8.742	9.572	12.344	10.982	10.591	9.637	9.726	8.62	10.107
BnaA01G0282800ZS	8.35	3.074	1.778	1.801	2.499	2.312	1.285	1.58	2.462	0	2.941	0.558	3.982
BnaA02G0138200ZS	6.387	3.338	2.36	3.231	5.241	4.013	2.302	1.83	2.143	1.01	1.934	0.896	2.495
BnaA03G0398900ZS	7.741	3.623	3.197	3.957	4.614	3.69	2.052	1.016	1.49	2.358	1.459	0.753	2.361
BnaA03G0479900ZS	3.279	3.462	2.315	2.986	1.079	1.069	1.502	1.549	2.302	2.229	4.201	4.265	1.903
BnaC01G0179300ZS	14.941	12.919	13.414	12.571	8.474	8.01	10.277	11.053	11.023	14.753	10.209	8.237	10.058
BnaC07G0457900ZS	1.459	1.049	1.256	1.61	0.428	0.672	0.707	0.647	1.393	1.546	1.486	2.563	1.465
BnaA01G0052700ZS	1.937	17.859	12.398	11.475	6.352	5.684	3.436	1.92	0.403	0.08	4.693	4.557	5.136
BnaA08G0145800ZS	1.719	21.129	21.726	18.264	3.697	3.294	2.379	0.818	0.087	0.185	4.685	2.141	7.372
BnaC01G0061700ZS	0.327	5.594	6.828	8.263	8.553	4.365	5.077	0.827	0.105	0.091	4.39	4.028	3.533
BnaC03G0759700ZS	5.968	18.288	21.187	21.589	5.612	7.787	3.196	2.219	0.3	0.461	7.958	3.236	10.335
BnaA02G0047200ZS	0.223	0.041	2.855	0	0.149	0.215	0	0.067	0.928	2.776	1.694	4.951	0.099
BnaA03G0052500ZS	0	0	0.919	0	0.057	0.08	0.061	0	2.968	0.824	4.985	2.111	0
BnaA10G0223600ZS	0.039	6.97	35.148	0.651	0.426	1.529	0.184	0.385	17.961	21.684	95.071	24.772	0.142
BnaC02G0054000ZS	1.376	0.985	4.663	0.26	0.049	0.22	0.157	0	0.026	5.7	5.484	0	0.557
BnaC03G0060300ZS	0	0	1.975	0	0.097	0.25	0.166	0.26	11.901	1.55	24.684	1.82	0.238
BnaC09G0528700ZS	0.572	0	13.803	0.39	0.671	1.271	1.828	2.764	27.279	83.19	208.732	25.974	1.075
BnaA02G0000800ZS	36.92	33.947	60.145	32.911	6.44	19.448	11.3	3.944	10.951	20.121	47.405	2.805	2.669
BnaA02G0001900ZS	9.756	13.845	23.683	11.625	4.93	7.825	3.264	4.113	4.128	8.609	15.935	1.241	4.002
BnaA10G0170700ZS	108.147	157.748	259.696	156.733	32.363	48.076	76.689	118.725	276.779	286.157	158.764	95.436	244.727
BnaC02G0104800ZS	42.085	46.582	78.016	43.868	15.615	24.66	16.088	17.898	19.8	27.6	66.577	7.749	11.615
BnaC09G0456500ZS	51.849	87.909	105.485	85.202	18.426	26.342	47.545	53.823	98.296	119.072	59.124	41.695	88.625
