# Supplementary material for: New Insights into the TIFY Gene Family of Brassica napus and Its Involvement in the Regulation of Shoot Branching
Source: Int J Mol Sci. 2023 Dec 4;24(23):17114. doi: 10.3390/ijms242317114 (PMC10707187; doi:10.3390/ijms242317114)
Supplement: Supplementary file 1 [file ijms-24-17114-s001.zip › Table S2 Expression raw values of TIFY family genes in different state axillary buds.xlsx]

## Sheet: Sheet1
ZS11 Gene ID	S1	S2	S3	S4
BnaA01G0308500ZS	629.8	492.813	484.02	520.907
BnaA06G0119400ZS	128.494	87.3133	57.5395	44.0496
BnaA08G0262000ZS	6860.13	3535.39	2821.19	203.062
BnaA09G0618000ZS	1275.1	614.869	492.657	49.1837
BnaC05G0147200ZS
BnaC08G0240100ZS	4816.51	1988.23	1751.71	64.2746
BnaC08G0473200ZS	9003.68	3653.34	3407.39	363.851
BnaA06G0133300ZS	862.765	264.877	289.964	4.45881
BnaA08G0252900ZS	1861.87	746.77	1185.57	70.2791
BnaA09G0610300ZS	3631.35	929.956	1316.88	137.26
BnaC05G0160800ZS	278.946	171.712	157.994	22.2148
BnaC08G0251600ZS	2983.51	1040.12	1361.42	126.169
BnaA08G0205900ZS	164.084	141.865	94.2569	1.87464
BnaA09G0412500ZS	93.5774	50.5369	118.166	1.32833
BnaC03G0662600ZS	199.775	128.078	146.956	10.1826
BnaC03G0663300ZS	60.5937	54.041	44.5052	3.21816
BnaC05G0259000ZS	53.6743	23.0474	94.0196	0.668722
BnaA08G0021500ZS	468.609	407.455	295.426	270.492
BnaC03G0787400ZS	260.293	279.618	210.5	211.282
BnaA02G0190100ZS	943.859	574.272	688.195	95.7018
BnaA07G0266400ZS	1049.23	561.026	598.097	28.092
BnaA07G0320600ZS	4338.49	1807.88	1981.04	453.235
BnaC02G0251900ZS	660.936	392.845	438.968	80.5588
BnaC06G0299300ZS	633.116	364.645	389.419	9.5668
BnaC06G0373700ZS	3918.9	1699.58	2263.43	227.446
BnaA02G0200100ZS	721.364	370.679	334.513	89.8154
BnaA07G0333200ZS	7229.82	3210.78	2254.75	300.561
BnaC02G0266500ZS	2416.51	1313.14	882.787	219.322
BnaC06G0391300ZS	5865.47	2483.74	2082.15	358.965
BnaA02G0213500ZS	2491.5	1548.07	1920.82	621.426
BnaA07G0249100ZS	2726.35	1102.48	1044.08	288.144
BnaA07G0349300ZS	5240.44	1802.93	1405.88	400.861
BnaC02G0285000ZS	1369.28	1065.8	1348.75	497.569
BnaC06G0274800ZS	2634.46	1220.82	868.49	211.988
BnaC06G0411600ZS	3613.72	1342.74	1187.77	636.871
BnaA04G0222400ZS	26.5527	31.1999	47.4825	0
BnaA05G0099000ZS			29.5868	0
BnaC03G0192400ZS	550.84	316.136	215.369	24.4152
BnaC04G0121900ZS
BnaC04G0534800ZS	106.517	103.092	111.511	0.662648
BnaA01G0331000ZS	1253.64	839.508	837.922	405.744
BnaA05G0380600ZS	1694.3	877.25	667.047	93.0247
BnaC01G0408900ZS	446.069	419.167	526.561	234.889
BnaC05G0424600ZS	1846.13	743.731	584.387	130.698
BnaA01G0203400ZS	1000.87	762.332	529.363	403.62
BnaA08G0090300ZS	272.125	346.704	333.552	256.745
BnaC01G0254700ZS	2155.03	1392.67	783.609	646.056
BnaC08G0129100ZS	260.632	316.596	290.508	235.076
BnaA01G0140700ZS	911.966	814.714	652.279	645.176
BnaA01G0282800ZS	40.6781	28.6983
BnaA02G0138200ZS	182.682	183.188	125.042	155.326
BnaA03G0398900ZS
BnaA03G0479900ZS	83.5327	100.901	88.5211	76.4226
BnaC01G0179300ZS	356.808	273.772	195.776	200.033
BnaC07G0457900ZS	87.6843	79.3287	61.0349	46.3773
BnaA01G0052700ZS	246.132	537.019	636.992	681.342
BnaA08G0145800ZS	208.336	418.967	494.646	612.214
BnaC01G0061700ZS	127.462	460.245	586.485	621.886
BnaC03G0759700ZS	403.528	691.067	732.695	792.396
BnaA02G0047200ZS	109.402	31.5252	86.4511	31.9827
BnaA03G0052500ZS	118.657	47.0367	62.7154	4.05195
BnaA10G0223600ZS	1910.14	726.499	709.132	33.2494
BnaC02G0054000ZS	1100.63	341.245	295.958	78.4221
BnaC03G0060300ZS	174.11	44.2287	84.6095	3.54645
BnaC09G0528700ZS	2058	602.49	649.57	64.6096
BnaA02G0000800ZS	4078.9	3077.05	3103.62	1852.29
BnaA02G0001900ZS
BnaA10G0170700ZS	5784.04	3367.33	2717.27	1957.34
BnaC02G0104800ZS	2520.29	1821.05	1884.5	1040.64
BnaC09G0456500ZS	1667.46	1478.39	1194.97	1114.31
