# Supplementary material for: New Insights into the TIFY Gene Family of Brassica napus and Its Involvement in the Regulation of Shoot Branching
Source: Int J Mol Sci. 2023 Dec 4;24(23):17114. doi: 10.3390/ijms242317114 (PMC10707187; doi:10.3390/ijms242317114)
Supplement: Supplementary file 1 [file ijms-24-17114-s001.zip › Table S3 The raw data of GO enrichment analysis.xlsx]

## Sheet: Sheet1
ONTOLOGY	ID	Description	GeneRatio	BgRatio	pvalue	-LOG10(PVALUE)	p.adjust	qvalue	geneID	Count
BP	GO:2000022	regulation of jasmonic acid mediated signaling pathway	60/67	184/62797	1.73565e-148	147.761	2.08278e-147	NA	BnaC09G0528700ZS/BnaC03G0060300ZS/BnaC02G0054000ZS/BnaA10G0223600ZS/BnaA03G0052500ZS/BnaA02G0047200ZS/BnaC09G0456500ZS/BnaC02G0104800ZS/BnaA10G0170700ZS/BnaA02G0001900ZS/BnaA02G0000800ZS/BnaC08G0473200ZS/BnaC08G0240100ZS/BnaC05G0147200ZS/BnaA09G0618000ZS/BnaA08G0262000ZS/BnaA06G0119400ZS/BnaC08G0251600ZS/BnaC05G0160800ZS/BnaA09G0610300ZS/BnaA08G0252900ZS/BnaA06G0133300ZS/BnaC08G0129100ZS/BnaC01G0…	60
BP	GO:0009867	jasmonic acid mediated signaling pathway	60/67	470/62797	4.70152e-121	120.328	2.82091e-120	NA	BnaC09G0528700ZS/BnaC03G0060300ZS/BnaC02G0054000ZS/BnaA10G0223600ZS/BnaA03G0052500ZS/BnaA02G0047200ZS/BnaC09G0456500ZS/BnaC02G0104800ZS/BnaA10G0170700ZS/BnaA02G0001900ZS/BnaA02G0000800ZS/BnaC08G0473200ZS/BnaC08G0240100ZS/BnaC05G0147200ZS/BnaA09G0618000ZS/BnaA08G0262000ZS/BnaA06G0119400ZS/BnaC08G0251600ZS/BnaC05G0160800ZS/BnaA09G0610300ZS/BnaA08G0252900ZS/BnaA06G0133300ZS/BnaC08G0129100ZS/BnaC01G0…	60
BP	GO:0071395	cellular response to jasmonic acid stimulus	60/67	482/62797	2.36091e-120	119.627	9.44363e-120	NA	BnaC09G0528700ZS/BnaC03G0060300ZS/BnaC02G0054000ZS/BnaA10G0223600ZS/BnaA03G0052500ZS/BnaA02G0047200ZS/BnaC09G0456500ZS/BnaC02G0104800ZS/BnaA10G0170700ZS/BnaA02G0001900ZS/BnaA02G0000800ZS/BnaC08G0473200ZS/BnaC08G0240100ZS/BnaC05G0147200ZS/BnaA09G0618000ZS/BnaA08G0262000ZS/BnaA06G0119400ZS/BnaC08G0251600ZS/BnaC05G0160800ZS/BnaA09G0610300ZS/BnaA08G0252900ZS/BnaA06G0133300ZS/BnaC08G0129100ZS/BnaC01G0…	60
BP	GO:0010112	regulation of systemic acquired resistance	6/67	71/62797	1.59002e-10	9.7986	4.77005e-10	NA	BnaC09G0528700ZS/BnaC03G0060300ZS/BnaC02G0054000ZS/BnaA10G0223600ZS/BnaA03G0052500ZS/BnaA02G0047200ZS	6
BP	GO:0009268	response to pH	5/67	33/62797	2.75285e-10	9.56022	6.60684e-10	NA	BnaC08G0251600ZS/BnaC05G0160800ZS/BnaA09G0610300ZS/BnaA08G0252900ZS/BnaA06G0133300ZS	5
BP	GO:0009627	systemic acquired resistance	6/67	281/62797	6.04011e-07	6.21896	1.20802e-06	NA	BnaC09G0528700ZS/BnaC03G0060300ZS/BnaC02G0054000ZS/BnaA10G0223600ZS/BnaA03G0052500ZS/BnaA02G0047200ZS	6
BP	GO:0002831	regulation of response to biotic stimulus	6/67	365/62797	2.73912e-06	5.56239	4.10867e-06	NA	BnaC09G0528700ZS/BnaC03G0060300ZS/BnaC02G0054000ZS/BnaA10G0223600ZS/BnaA03G0052500ZS/BnaA02G0047200ZS	6
BP	GO:0032101	regulation of response to external stimulus	6/67	387/62797	3.82998e-06	5.4168	5.10664e-06	NA	BnaC09G0528700ZS/BnaC03G0060300ZS/BnaC02G0054000ZS/BnaA10G0223600ZS/BnaA03G0052500ZS/BnaA02G0047200ZS	6
