# Supplementary material for: New Insights into the TIFY Gene Family of Brassica napus and Its Involvement in the Regulation of Shoot Branching
Source: Int J Mol Sci. 2023 Dec 4;24(23):17114. doi: 10.3390/ijms242317114 (PMC10707187; doi:10.3390/ijms242317114)
Supplement: Supplementary file 1 [file ijms-24-17114-s001.zip › Table S4 Expression raw values of TIFY family genes after different hormone treatments.xlsx]

## Sheet: IAA
ZS11 Gene ID	control_0h_leaf	IAA_05h_leaf	IAA_1h_leaf	IAA_3h_leaf	IAA_6h_leaf	control_0h_root	IAA_05h_root	IAA_1h_root	IAA_3h_root	IAA_6h_root
BnaA01G0308500ZS	8.09	7.75	7.64	7.63	8.41	11.23	9.65	9.44	7.39	9.78
BnaA02G0190100ZS	11.29	42.06	27.45	21.77	32.78	2.24	4.28	2.05	0.56	0.39
BnaA02G0200100ZS	13.91	29.36	28.13	21.14	13.83	3.57	4.53	3.51	5.75	4.45
BnaA02G0213500ZS	10.69	17.62	12.78	9.95	5.21	21.19	31.85	22.08	16.01	18.14
BnaA06G0119400ZS	2.36	2.57	2.63	2.04	1.26	0.95	0.85	0.6	0.44	0.61
BnaA06G0133300ZS	2.55	7.25	6.61	9.56	2.52	2.82	30.66	12.31	4.3	3.16
BnaA07G0249100ZS	9.26	11.77	11.42	17.1	22.54	0.71	0.72	0.73	0.37	0.24
BnaA07G0266400ZS	4.29	96.86	50.77	26.39	22.41	1.15	7.83	5.88	0.21	0.4
BnaA07G0320600ZS	45.89	103.56	82.99	71.76	63.22	4.34	5.3	1.52	1.37	1.07
BnaA07G0333200ZS	2.06	17.89	16.14	6.13	5.85	3.31	8.97	8.59	6.39	6.99
BnaA07G0349300ZS	13.18	33.73	26.69	18.68	20.97	8.58	18.13	6.71	2.94	6.57
BnaA08G0021500ZS	3.14	3.74	3.36	3.02	2.95	5.38	5.69	6.31	5.51	6.26
BnaA08G0205900ZS	0.42	4.11	6.07	1.59	0.3	0.07	0.83	1.08	0	0
BnaA08G0252900ZS	7.92	27.98	21.33	12.45	7.14	40.3	277.43	105.19	54.74	39.85
BnaA08G0262000ZS	5.31	22.53	14.01	7.26	3.73	4.32	20.41	8.42	4.28	3.27
BnaA09G0412500ZS	0.31	2.5	1.46	1.51	0.71	0.69	3.86	1.9	0.13	0.14
BnaA09G0610300ZS	6.66	41.59	43.22	19.09	12.43	27.29	220.13	101.61	33.94	22.84
BnaA09G0618000ZS	0.4	2.48	2.7	1.84	0.89	0.38	0.62	0.62	0.85	0.73
BnaC02G0251900ZS	19.92	40.83	37.56	29.31	30.09	2.77	4.35	2.65	0.99	0.5
BnaC02G0266500ZS	18.59	43.4	40.3	30.75	22.15	2.66	12.82	4.66	2.09	1.31
BnaC02G0285000ZS	12.63	21.91	11.8	7.69	6.55	7	10.41	5.82	3.81	4.66
BnaC03G0662600ZS	0.48	3.41	3.24	0.75	0.09	0.03	1.09	0.65	0	0
BnaC03G0663300ZS	0	0	0	0	0	0	0	0	0	0
BnaC03G0787400ZS	2.4	2.42	2.74	2.42	2.34	4.72	4.9	6.66	5.44	6.14
BnaC05G0147200ZS	0.24	0.28	0.04	0.11	0.2	0.65	0.38	0.22	0.74	1.23
BnaC05G0160800ZS	6.55	12.7	10.2	18.86	8.33	4.81	18.54	22.92	11.77	5.83
BnaC05G0259000ZS	0.22	3.35	1.06	1.35	0.49	0.52	3.42	2.13	0.78	0.43
BnaC06G0274800ZS	20.31	26.43	28.89	42.81	69.98	1.71	1.6	1.61	0.83	1.03
BnaC06G0299300ZS	1.83	33.94	15.22	6.97	2.67	0.45	4.81	2.66	0.32	0.25
BnaC06G0373700ZS	36.25	106.93	72.09	68.05	72.14	5.31	8.54	5.56	2.61	2.94
BnaC06G0391300ZS	4.45	26.18	16.05	9.91	12.57	0.57	3.85	1.09	0.19	0.37
BnaC06G0411600ZS	20.12	48.75	40.32	25.1	33.71	26.81	28.49	13.87	6.62	11.49
BnaC08G0240100ZS	3.18	12.99	10.87	8.21	2.08	3.43	12.47	5.67	2.39	1.24
BnaC08G0251600ZS	15.92	27.88	23.85	16.37	8.92	19.91	181.49	82.66	111.91	74.55
BnaC08G0473200ZS	5.92	35.19	28.01	14.85	7.65	2.94	16.45	8.34	2.29	3.33
BnaA01G0052700ZS	5.75	7.01	4.09	3.18	2.23	1.94	1.54	1.21	2.09	4.51
BnaA01G0140700ZS	9.5	9.04	9.2	7.83	6.48	12.91	12.38	14.16	13.85	16.05
BnaA01G0203400ZS	2.73	2.42	2.37	1.91	2.46	5.2	3.13	1.1	3.43	3.78
BnaA01G0282800ZS	2.46	2.07	1.72	1.29	0.98	8.47	2.91	3.76	5.12	5.6
BnaA01G0331000ZS	6.1	20.61	14.02	10.01	4.73	14.49	10.06	6.2	11.68	8.43
BnaA02G0000800ZS	18.19	7.7	13.42	17.67	17.63	39.37	29.91	26.58	23.43	27.66
BnaA02G0001900ZS	9.83	7.22	3.51	7.34	7.11	3.69	12.7	10.07	10.24	11.46
BnaA02G0047200ZS	0.25	0.45	0.43	0.54	0.27	0.26	1.04	0.96	0.87	0.97
BnaA02G0138200ZS	4.1	4.11	3.51	2.9	2.5	6.34	4.69	7.72	5.26	4.23
BnaA03G0052500ZS	0.08	2.57	1.82	2.02	0.8	0	0.27	0.25	0.03	0.02
BnaA03G0398900ZS	3.67	3.49	3.27	2.95	2.29	7.76	5.28	10.06	6	4.72
BnaA03G0479900ZS	1.15	1.19	0.93	0.41	0.99	3.27	3.77	2.71	3.39	4.75
BnaA04G0222400ZS	0	2.35	1.77	0.24	0.03	0	0.61	0.24	0	0
BnaA05G0099000ZS	0.03	0.32	0.06	0.18	0	0.12	0.28	0.02	0	0
BnaA05G0380600ZS	5.1	16.14	15.77	8.58	3.31	18.04	52.27	20.1	15.54	15.61
BnaA08G0090300ZS	1.93	1.81	1.43	0.94	1.13	2.78	1.87	1.58	3.08	3.92
BnaA08G0145800ZS	3.21	3.19	1.56	1.59	1.54	1.74	0.98	0.88	1.13	1.35
BnaA10G0170700ZS	48.31	51.1	45.17	60.92	71.31	108.2	109.29	101.65	82.05	78.59
BnaA10G0223600ZS	1.54	16.1	5.76	3.77	1.63	0.04	3.47	3.13	0.23	0.18
BnaC01G0061700ZS	4.28	6.94	4.33	3.08	2.9	0.33	0.58	0.33	0.66	0.89
BnaC01G0179300ZS	8.11	7.89	7.27	7.62	5.82	15	13.39	13.67	14.98	17.48
BnaC01G0254700ZS	7.37	5.91	5.11	5.17	7.54	11.94	8.79	4.22	9.14	9.93
BnaC01G0408900ZS	3.54	15.04	8.95	3.95	1.93	6.38	5.55	3.57	6.44	6.54
BnaC02G0054000ZS	0.22	0.09	0.06	0.06	0.06	1.35	5.22	4.08	1.22	1.61
BnaC02G0104800ZS	25.56	21.83	16.52	21.83	24.28	39.26	44.19	33.69	26.84	34.47
BnaC03G0060300ZS	0.33	7.16	4.44	3.36	1.49	0	0.35	0.25	0.11	0.05
BnaC03G0192400ZS	3.04	12.12	10.12	1.52	0.58	11.51	77.4	6.89	0.23	0.11
BnaC03G0759700ZS	7.93	4.74	3.68	4.46	3.07	5.92	2.94	2.14	2.33	3.93
BnaC04G0121900ZS	0.21	0	0.08	0	0	0	0.05	0.02	0	0
BnaC04G0534800ZS	0.16	3.17	1.01	0.43	0.12	0.22	1.37	0.69	0.61	0.33
BnaC05G0424600ZS	12.55	20.63	22.77	13.69	9.6	22.44	47.71	16.91	18.94	19.8
BnaC07G0457900ZS	0.68	0.51	0.61	0.73	0.36	1.47	1.62	1.64	1.56	1.99
BnaC08G0129100ZS	0.46	0.28	0.42	0.2	0.34	1.23	1.08	0.7	1.54	1.19
BnaC09G0456500ZS	26.43	21.41	20.66	25.89	27	51.99	49.97	47.25	41.59	49.43
BnaC09G0528700ZS	1.43	12.29	4.31	3.2	1.98	0.57	3.97	3.56	2.32	4.46

## Sheet: GA
ZS11 Gene ID	control_0h_leaf	GA_05h_leaf	GA_1h_leaf	GA_3h_leaf	GA_6h_leaf	control_0h_root	GA_05h_root	GA_1h_root	GA_3h_root	GA_6h_root
BnaA01G0308500ZS	8.09	6.89	8.16	7.96	7.69	11.23	7.8	12.68	9.26	9.34
BnaA02G0190100ZS	11.29	20.66	11.14	10.48	13.27	2.24	2.93	3.14	2.14	0.95
BnaA02G0200100ZS	13.91	18.1	13.17	13.72	7.1	3.57	2.58	1.7	3.77	4.28
BnaA02G0213500ZS	10.69	11.86	8.24	5.36	7.39	21.19	23.73	15.93	25.49	28.22
BnaA06G0119400ZS	2.36	1.92	1.86	1.81	1.06	0.95	0.32	0.22	0.27	0.41
BnaA06G0133300ZS	2.55	4.21	2.27	0.69	1.11	2.82	25.27	5.67	6.94	4.67
BnaA07G0249100ZS	9.26	10.4	13.78	16.39	18.66	0.71	0.94	0.64	0.86	1.62
BnaA07G0266400ZS	4.29	40.56	16.55	16.33	9.14	1.15	12.86	3.86	6.68	8.62
BnaA07G0320600ZS	45.89	58.37	51.03	44.61	47.88	4.34	3.74	1.76	2.13	3.78
BnaA07G0333200ZS	2.06	6.08	3.21	3.05	4.41	3.31	5.02	3.9	3.38	5.55
BnaA07G0349300ZS	13.18	17.35	15.51	14.8	19.5	8.58	13.55	5.55	16.91	32.07
BnaA08G0021500ZS	3.14	2.53	3.1	2.5	2.49	5.38	4.75	5.45	6.25	4.81
BnaA08G0205900ZS	0.42	1.94	0.83	0.09	0.25	0.07	3.05	0.28	0.11	0
BnaA08G0252900ZS	7.92	12.46	6.26	2.82	5.35	40.3	216.32	76.05	46.26	32.65
BnaA08G0262000ZS	5.31	8.98	4.05	3.2	2.45	4.32	17.61	4.66	5.47	6.4
BnaA09G0412500ZS	0.31	1.18	0	0.13	0.29	0.69	4	0.07	0.17	0
BnaA09G0610300ZS	6.66	18.29	11.16	4.51	6.99	27.29	194.05	92.83	50.45	39.73
BnaA09G0618000ZS	0.4	1.53	1.12	0.82	0.44	0.38	0.31	0	0.12	0.3
BnaC02G0251900ZS	19.92	20.73	17.97	14.52	16.63	2.77	2.06	4.82	3.65	2.09
BnaC02G0266500ZS	18.59	23.48	17.84	14.82	9.49	2.66	5.04	1.96	2.47	1.98
BnaC02G0285000ZS	12.63	9.99	4.9	6.25	5.55	7	9.5	7.65	10.03	9.75
BnaC03G0662600ZS	0.48	0.82	0.45	0.07	0	0.03	1.34	0.11	0.14	0.25
BnaC03G0663300ZS	0	0	0	0	0	0	0	0	0	0
BnaC03G0787400ZS	2.4	1.95	1.95	1.64	2.36	4.72	4.29	5.83	5.34	4.63
BnaC05G0147200ZS	0.24	0.33	0.26	0.2	0.15	0.65	0.17	0.45	0.1	0.55
BnaC05G0160800ZS	6.55	8.3	5.95	4.09	4.46	4.81	21.42	12.45	6.22	4.31
BnaC05G0259000ZS	0.22	0.61	0.38	0.18	0.03	0.52	1.69	0.61	1.67	0.81
BnaC06G0274800ZS	20.31	24.76	40.85	45.55	62.13	1.71	3.34	2.99	3.5	5.36
BnaC06G0299300ZS	1.83	15.89	4.49	2.5	2	0.45	6.95	1.56	2.1	2.91
BnaC06G0373700ZS	36.25	60.61	46.06	40.68	52.32	5.31	8.73	5.83	5.24	6.57
BnaC06G0391300ZS	4.45	10.16	4.2	4.52	6.56	0.57	1.5	1.05	0.53	0.95
BnaC06G0411600ZS	20.12	28.89	24.53	21.12	24.64	26.81	22.74	16.09	31.97	42.41
BnaC08G0240100ZS	3.18	4.09	2.18	1.58	1.57	3.43	10.8	4.14	4.14	1.97
BnaC08G0251600ZS	15.92	17.22	10.26	4.38	7.92	19.91	138.71	61.12	41.01	22.43
BnaC08G0473200ZS	5.92	14.26	7.86	6.24	5.06	2.94	14.14	7.7	4.02	3.94
BnaA01G0052700ZS	5.75	4.62	2.43	3.52	2.35	1.94	1.25	3	2.36	1.86
BnaA01G0140700ZS	9.5	8.93	8.82	7.98	7.33	12.91	14.67	18.2	12.74	14.32
BnaA01G0203400ZS	2.73	2.09	2.28	2.34	2.01	5.2	2.91	2.11	3.11	3.48
BnaA01G0282800ZS	2.46	1.89	1.85	0.81	1.02	8.47	1.93	2.68	4	4.92
BnaA01G0331000ZS	6.1	10.91	7.69	4.56	5.11	14.49	10.74	6.59	22.68	17.44
BnaA02G0000800ZS	18.19	11.16	13.17	17.44	20.3	39.37	22.18	34.1	37.37	43.53
BnaA02G0001900ZS	9.83	7.35	5.74	6.51	7.64	3.69	17.63	13.82	20.81	17.85
BnaA02G0047200ZS	0.25	0.37	0.09	0.42	0.18	0.26	1.6	0.65	0.86	0.61
BnaA02G0138200ZS	4.1	3.32	5.04	2.56	1.66	6.34	3.35	6.99	4.69	3.02
BnaA03G0052500ZS	0.08	0.78	0.36	0.58	0.07	0	0.97	0.16	0	0
BnaA03G0398900ZS	3.67	3.22	4.7	2.55	1.71	7.76	3.37	9.83	5.8	3.87
BnaA03G0479900ZS	1.15	1.09	0.85	1.12	0.75	3.27	3.23	2.65	3.56	3.63
BnaA04G0222400ZS	0	0.17	0.2	0.03	0	0	1.72	0	0	0
BnaA05G0099000ZS	0.03	0.03	0.02	0.04	0.02	0.12	0.07	0	0	0
BnaA05G0380600ZS	5.1	11.18	9.21	2.83	4.44	18.04	43.63	21.38	31.21	30.92
BnaA08G0090300ZS	1.93	1.03	0.75	1.19	1.02	2.78	1.68	2.17	2.62	2.77
BnaA08G0145800ZS	3.21	2.73	1.38	2.23	2.12	1.74	1.24	1.32	2.49	2.14
BnaA10G0170700ZS	48.31	46.42	43.72	62.88	73.49	108.2	90.72	96.88	103.81	119.86
BnaA10G0223600ZS	1.54	12.65	1.2	2.35	2.71	0.04	8.46	2.76	0.03	0.22
BnaC01G0061700ZS	4.28	5.07	1.87	3.58	1.69	0.33	1.26	0.52	0.36	0.45
BnaC01G0179300ZS	8.11	7.13	7.78	6.37	6.37	15	10.72	15.58	14.15	17.1
BnaC01G0254700ZS	7.37	5.69	4.99	6.24	6.19	11.94	6.77	6.38	7.62	9.7
BnaC01G0408900ZS	3.54	8.03	4.47	2.32	2.17	6.38	6.72	5.02	6.86	6.75
BnaC02G0054000ZS	0.22	0.17	0.02	0.02	0.28	1.35	3.95	3.71	2.73	2.95
BnaC02G0104800ZS	25.56	18.71	17.02	21.65	24.72	39.26	51.76	51.38	56.2	67.52
BnaC03G0060300ZS	0.33	2.83	0.85	0.89	0.42	0	3.09	0.59	0	0.04
BnaC03G0192400ZS	3.04	3.29	2.34	1.43	0.88	11.51	41.44	1.07	2.86	0.07
BnaC03G0759700ZS	7.93	5.27	4.37	3.91	4.12	5.92	3.44	5.05	5.23	5.23
BnaC04G0121900ZS	0.21	0.1	0.08	0	0.17	0	0	0	0	0
BnaC04G0534800ZS	0.16	0.37	0.21	0.15	0.05	0.22	1.91	0.21	0.6	0.16
BnaC05G0424600ZS	12.55	11.15	13.88	3.98	10.81	22.44	36.56	18.05	31.09	35.29
BnaC07G0457900ZS	0.68	0.8	0.44	0.32	0.32	1.47	1.09	1.68	1.75	2
BnaC08G0129100ZS	0.46	0.45	0.35	0.32	0.37	1.23	0.52	1.18	0.77	1.07
BnaC09G0456500ZS	26.43	20.15	20.64	22.67	28.88	51.99	43.08	46.12	51.52	63.17
BnaC09G0528700ZS	1.43	5.52	2.04	1.61	1.31	0.57	9.8	4.34	0.66	1.74

## Sheet: ABA
ZS11 Gene ID	control_0h_leaf	ABA_05h_leaf	ABA_1h_leaf	ABA_3h_leaf	ABA_6h_leaf	control_0h_root	ABA_05h_root	ABA_1h_root	ABA_3h_root	ABA_6h_root
BnaA01G0308500ZS	8.09	6.72	8.33	7.13	10.35	11.23	7.47	7.99	8.97	9.31
BnaA02G0190100ZS	11.29	12.62	21.44	16.47	15.09	2.24	1.34	2.68	0.89	1.63
BnaA02G0200100ZS	13.91	17.93	21.28	11.95	6.56	3.57	1.77	0.51	0.56	0.83
BnaA02G0213500ZS	10.69	10.17	10.11	5.69	3.77	21.19	14.83	8.24	3.75	9.51
BnaA06G0119400ZS	2.36	1.67	1.7	1.18	1.02	0.95	0.1	0.24	0.23	0.12
BnaA06G0133300ZS	2.55	7.6	6.7	9.14	2.21	2.82	20.93	7.12	3.15	8.98
BnaA07G0249100ZS	9.26	9.83	12.21	12.36	14.52	0.71	0.99	0.62	0.09	0.25
BnaA07G0266400ZS	4.29	22.46	32.3	28.72	13.22	1.15	5.39	2.28	0.46	1.94
BnaA07G0320600ZS	45.89	55.66	65.25	41.48	31.7	4.34	2.08	1.09	1.22	2.86
BnaA07G0333200ZS	2.06	4.82	9.42	5.94	4.34	3.31	2.07	2.04	0.64	1.22
BnaA07G0349300ZS	13.18	17.07	20.7	18.05	25.06	8.58	7.26	13.06	21.89	47.63
BnaA08G0021500ZS	3.14	3.39	2.97	2.6	3.4	5.38	4.51	4.59	4.95	5.62
BnaA08G0205900ZS	0.42	2.55	4.38	2.65	0.09	0.07	0.3	0.43	0.18	0.73
BnaA08G0252900ZS	7.92	15.43	13.74	8.28	2.12	40.3	379.65	234.47	39.1	59.55
BnaA08G0262000ZS	5.31	7.64	11.53	8.81	2.7	4.32	9.81	2.95	1.83	3.5
BnaA09G0412500ZS	0.31	1.3	1.51	2.13	0.35	0.69	0.8	0.2	0	0.08
BnaA09G0610300ZS	6.66	22.99	36.57	32.62	11.18	27.29	203.15	125.19	26.95	59.54
BnaA09G0618000ZS	0.4	1.38	1.65	1.44	0.48	0.38	0	0.5	0.13	0.06
BnaC02G0251900ZS	19.92	15.7	29.15	20.24	14.55	2.77	2.23	3.7	1	1.51
BnaC02G0266500ZS	18.59	20.24	26.4	15.45	7.09	2.66	4.17	2.35	0.6	0.95
BnaC02G0285000ZS	12.63	9.45	7.06	5.4	5.94	7	7.09	3.83	2.24	3.38
BnaC03G0662600ZS	0.48	1.56	2.63	1.93	0.14	0.03	0.43	0.1	0.2	1.16
BnaC03G0663300ZS	0	0	0	0	0	0	0	0	0	0
BnaC03G0787400ZS	2.4	2.74	2.4	1.48	2.26	4.72	3.32	3.57	3.28	3.92
BnaC05G0147200ZS	0.24	0.26	0.24	0.01	0.08	0.65	0.06	0.07	0.77	0.92
BnaC05G0160800ZS	6.55	14.95	15.86	15.31	8.15	4.81	15.96	15.07	8.9	10.97
BnaC05G0259000ZS	0.22	0.44	0.78	1.28	0.03	0.52	1.33	0.26	0	0.08
BnaC06G0274800ZS	20.31	24.63	31.51	36.66	51.04	1.71	1.73	2.05	0.81	0.84
BnaC06G0299300ZS	1.83	8.32	12.6	8.08	2.88	0.45	1.7	0.88	0.27	0.72
BnaC06G0373700ZS	36.25	52.32	63.18	35.69	30.13	5.31	4.55	3.83	2.26	5.75
BnaC06G0391300ZS	4.45	7.41	14.54	6.45	7.87	0.57	1.51	1.63	0.21	0.38
BnaC06G0411600ZS	20.12	29.9	32.35	46.4	46.92	26.81	18.88	30.7	40.29	56.24
BnaC08G0240100ZS	3.18	4.78	7.44	5.85	1.48	3.43	6.41	1.79	0.56	1.91
BnaC08G0251600ZS	15.92	18.82	20.58	6.23	2.72	19.91	178.94	90.58	17.04	36.77
BnaC08G0473200ZS	5.92	12.82	16.18	18.21	6.81	2.94	14.47	10.45	2.13	3.87
BnaA01G0052700ZS	5.75	3.9	2.79	1.87	3.29	1.94	1.91	1.09	0.76	0.92
BnaA01G0140700ZS	9.5	9.46	9.42	6.6	7.88	12.91	12.76	13.36	11.26	12.69
BnaA01G0203400ZS	2.73	1.67	1.61	1.29	2.4	5.2	2.44	2.35	2.35	3.7
BnaA01G0282800ZS	2.46	2.17	2.28	0.93	1.04	8.47	0.69	1.73	2.22	2.31
BnaA01G0331000ZS	6.1	9.16	11.39	5.96	3.86	14.49	13.31	7.19	2.71	5.6
BnaA02G0000800ZS	18.19	10.13	10.7	17.41	29.1	39.37	32.51	23.44	17.32	35.28
BnaA02G0001900ZS	9.83	5.57	6.21	9.51	10.77	3.69	12.57	11.89	10.69	16.24
BnaA02G0047200ZS	0.25	0.31	0.28	0.18	0.16	0.26	0.94	0.52	0.47	0.45
BnaA02G0138200ZS	4.1	3.25	3.84	3.35	2.39	6.34	8.74	16.83	8.68	7.03
BnaA03G0052500ZS	0.08	0.45	0.88	0.67	0.4	0	0.15	0.09	0.16	0.26
BnaA03G0398900ZS	3.67	2.97	3.76	3.28	2.75	7.76	10.32	21.04	9.55	7.81
BnaA03G0479900ZS	1.15	1.06	1.06	0.7	1	3.27	2.73	2.08	1.81	2.72
BnaA04G0222400ZS	0	0.33	0.64	0.09	0.09	0	0.18	0	0.03	0
BnaA05G0099000ZS	0.03	0	0.16	0.1	0.03	0.12	0.07	0.05	0.11	1.65
BnaA05G0380600ZS	5.1	12.93	14.01	7.93	3.1	18.04	55.15	32.71	19.31	19.21
BnaA08G0090300ZS	1.93	1.05	0.9	0.97	2	2.78	2.52	2.17	1.41	1.81
BnaA08G0145800ZS	3.21	2.8	1.76	1.2	2.22	1.74	1.39	0.95	0.32	0.93
BnaA10G0170700ZS	48.31	50.43	48.6	88.47	122.62	108.2	95.93	130.23	179.42	188.06
BnaA10G0223600ZS	1.54	4.61	5.13	3.04	1.77	0.04	3.06	1.18	0.27	0.85
BnaC01G0061700ZS	4.28	3.31	2.71	1.12	2.89	0.33	0.33	0.19	0.15	0.08
BnaC01G0179300ZS	8.11	8.38	8.04	5.79	8.04	15	11.36	11.88	14.1	14.04
BnaC01G0254700ZS	7.37	6.07	5.14	4.74	6.68	11.94	7.6	6.71	6.24	9.56
BnaC01G0408900ZS	3.54	6.86	7.27	3.11	1.64	6.38	6.91	4.12	1.75	2.63
BnaC02G0054000ZS	0.22	0.2	0.03	0.2	0	1.35	2.29	3.27	1.81	0.87
BnaC02G0104800ZS	25.56	19.05	20.42	25.04	38.47	39.26	42.99	35.66	27.47	53.22
BnaC03G0060300ZS	0.33	1.13	2.86	1.85	0.53	0	0.52	0.23	0	0.28
BnaC03G0192400ZS	3.04	3.61	8.66	5.72	1.62	11.51	15.58	1.43	0.41	3.14
BnaC03G0759700ZS	7.93	4.99	3.59	2.52	3.46	5.92	3.58	2.26	1.43	4.1
BnaC04G0121900ZS	0.21	0.11	0.23	0.19	0	0	0.1	0	0	0.75
BnaC04G0534800ZS	0.16	0.54	1.24	0.63	0.11	0.22	0.16	0.22	0.11	0.1
BnaC05G0424600ZS	12.55	16	16.3	9.02	8.14	22.44	51.16	40.49	45.64	48.44
BnaC07G0457900ZS	0.68	0.64	0.46	0.43	0.74	1.47	0.89	1.14	1.4	1.72
BnaC08G0129100ZS	0.46	0.27	0.25	0.26	0.52	1.23	0.65	0.57	0.31	0.51
BnaC09G0456500ZS	26.43	23.86	22	20.19	34.16	51.99	44.53	44.26	42.61	56.84
BnaC09G0528700ZS	1.43	3.22	3.5	2.13	0.98	0.57	5.06	1.53	11.65	4.61

## Sheet: JA
ZS11 Gene ID	control_0h_leaf	JA_05h_leaf	JA_1h_leaf	JA_3h_leaf	JA_6h_leaf	control_0h_root	JA_05h_root	JA_1h_root	JA_3h_root	JA_6h_root
BnaA01G0308500ZS	8.09	6.91	6.34	7.72	7.07	11.23	7.22	7.8	9.07	9.89
BnaA02G0190100ZS	11.29	77.31	221.33	196.65	393.77	2.24	62.6	125.45	47.7	82.2
BnaA02G0200100ZS	13.91	154.32	188.22	69.15	105.55	3.57	38.86	54.85	57.04	50.37
BnaA02G0213500ZS	10.69	85.96	125.03	49.97	79.66	21.19	757.76	658.33	244.35	282.27
BnaA06G0119400ZS	2.36	2.47	2.07	1.35	0.86	0.95	0.31	0.22	0.16	0.2
BnaA06G0133300ZS	2.55	78.5	162.33	48.5	112.24	2.82	285.54	496.1	339.55	395.24
BnaA07G0249100ZS	9.26	37.99	61.09	49.93	58.28	0.71	7.13	17.58	8.47	16.77
BnaA07G0266400ZS	4.29	161.99	354.19	503.37	696.35	1.15	107.22	165.46	148.94	224.88
BnaA07G0320600ZS	45.89	276.4	421.98	289.7	398.07	4.34	39.75	58.25	65.16	91.35
BnaA07G0333200ZS	2.06	101.93	114.58	31.07	61.71	3.31	139.11	106.02	34.68	48.16
BnaA07G0349300ZS	13.18	180.11	98.96	61.11	109.78	8.58	423.37	225.58	169.04	292.63
BnaA08G0021500ZS	3.14	2.87	2.56	2.69	3.08	5.38	4.8	3.56	4.58	4.53
BnaA08G0205900ZS	0.42	67.55	45.23	0.82	3.46	0.07	116.03	195.45	45.62	38.3
BnaA08G0252900ZS	7.92	121.24	216.32	83.02	145.86	40.3	1140.21	1625.32	961.12	799.6
BnaA08G0262000ZS	5.31	83.17	132.24	50.87	107.33	4.32	177.92	188.96	106.42	122.56
BnaA09G0412500ZS	0.31	17.52	25.84	3.74	6.49	0.69	133.74	101.44	37.33	29.59
BnaA09G0610300ZS	6.66	319.64	331.65	123.31	217.02	27.29	716.5	713.86	483.88	478.61
BnaA09G0618000ZS	0.4	8.53	15.27	8.39	17.05	0.38	14.88	18.51	7.69	6.9
BnaC02G0251900ZS	19.92	84.81	231.73	151.05	320.85	2.77	37.18	92.08	37.97	41.84
BnaC02G0266500ZS	18.59	190.62	214.26	86.99	120.7	2.66	150.28	195.86	71.53	49.63
BnaC02G0285000ZS	12.63	41.96	63.9	47.46	61.88	7	212.89	180.37	74.03	84.91
BnaC03G0662600ZS	0.48	43.64	34.36	0.76	4.5	0.03	103.88	161.58	28.39	30.47
BnaC03G0663300ZS	0	0.12	0.12	0	0	0	1.02	0.43	0.15	0.27
BnaC03G0787400ZS	2.4	2.51	2.28	2.17	2.13	4.72	3.81	3.47	3.68	4.3
BnaC05G0147200ZS	0.24	0.17	0.32	0.17	0.08	0.65	0.05	0.04	0.24	0.27
BnaC05G0160800ZS	6.55	77.02	148.29	48.19	63.96	4.81	312.15	611.61	362.69	349.18
BnaC05G0259000ZS	0.22	13.65	19.38	3.93	6.34	0.52	106.24	92.69	22.7	11.54
BnaC06G0274800ZS	20.31	134.51	246.36	195.69	193.79	1.71	49.01	109.93	75.55	110.96
BnaC06G0299300ZS	1.83	89.79	157.38	149.6	311.12	0.45	114.62	131.22	119.88	182.59
BnaC06G0373700ZS	36.25	286.3	420.05	379.17	528.89	5.31	67.01	109.96	125.49	191.71
BnaC06G0391300ZS	4.45	77.32	125.68	75.03	160.78	0.57	53.65	100.05	15.83	19.21
BnaC06G0411600ZS	20.12	180.86	150.27	108.76	181.61	26.81	398.27	260.22	219.65	311.96
BnaC08G0240100ZS	3.18	45.27	90.23	35.02	94.89	3.43	170.05	245.83	168.01	200.06
BnaC08G0251600ZS	15.92	63.75	148.09	53.77	73.58	19.91	830.09	1231.75	694.74	613.5
BnaC08G0473200ZS	5.92	108.65	209.44	91.4	187.15	2.94	212.82	331.88	154.46	123.46
BnaA01G0052700ZS	5.75	3.18	2.82	2.64	1.19	1.94	1.49	0.69	0.79	0.7
BnaA01G0140700ZS	9.5	9.41	7.39	7.41	5.96	12.91	11.14	8.13	9.91	10.73
BnaA01G0203400ZS	2.73	2.86	4.07	2.08	1.67	5.2	2.02	1.52	3.03	2.54
BnaA01G0282800ZS	2.46	3.25	3.06	2.77	6.73	8.47	2.38	3.02	4.15	4.42
BnaA01G0331000ZS	6.1	36.73	104.47	23.05	82.6	14.49	81.78	106.23	60.33	68.4
BnaA02G0000800ZS	18.19	24.42	33.46	53.6	55.71	39.37	41.79	47.55	60.56	64
BnaA02G0001900ZS	9.83	8.86	9.23	23.61	18.88	3.69	18.84	17.68	29.48	28.45
BnaA02G0047200ZS	0.25	1.45	4.28	0.93	5.77	0.26	23.61	31.62	21.66	32.64
BnaA02G0138200ZS	4.1	4.39	3.15	2.39	1.42	6.34	2.33	3.39	3.07	3.17
BnaA03G0052500ZS	0.08	3.05	12.08	3.32	19.06	0	11.7	36.15	42.4	71.27
BnaA03G0398900ZS	3.67	4.03	2.68	2.23	1.36	7.76	2.39	3.93	3.34	3.45
BnaA03G0479900ZS	1.15	0.76	0.77	0.93	0.5	3.27	1.9	1.94	2.29	2.08
BnaA04G0222400ZS	0	9.9	5.83	0.63	0.74	0	93.79	136.21	50.47	64.16
BnaA05G0099000ZS	0.03	0.48	1.53	0.67	3.57	0.12	9.32	21.74	22.87	19.89
BnaA05G0380600ZS	5.1	59.16	107.33	9.27	51.25	18.04	211.61	276.44	167.72	163.32
BnaA08G0090300ZS	1.93	0.97	0.65	1.17	0.85	2.78	1.58	1.41	1.29	1.36
BnaA08G0145800ZS	3.21	1.88	2.3	1.94	0.84	1.74	0.87	0.54	0.56	0.85
BnaA10G0170700ZS	48.31	71.76	119.37	256.49	324.92	108.2	138.2	177.41	343.8	356.68
BnaA10G0223600ZS	1.54	15.26	50.84	20.8	52.7	0.04	121.5	254.08	243.39	292.26
BnaC01G0061700ZS	4.28	3.28	1.78	1.72	0.44	0.33	0.43	0.22	0.15	0.13
BnaC01G0179300ZS	8.11	8.07	5.65	6.1	5.27	15	10.23	9.01	10.15	11.68
BnaC01G0254700ZS	7.37	6.06	5.74	5.38	5.46	11.94	7.14	5.6	6.35	6.77
BnaC01G0408900ZS	3.54	20.28	56.49	6.48	20.95	6.38	66.08	76.18	32.68	30.23
BnaC02G0054000ZS	0.22	0.55	1.85	1.37	5.18	1.35	104.98	131.19	60.45	98.04
BnaC02G0104800ZS	25.56	30.21	42.54	73.25	74.19	39.26	54.12	63.51	81.11	89.29
BnaC03G0060300ZS	0.33	5.57	28.71	5.98	26.73	0	19.83	73.02	90.67	143.07
BnaC03G0192400ZS	3.04	114.35	65.29	4.47	21.6	11.51	376.39	153.19	14.39	31.78
BnaC03G0759700ZS	7.93	5.2	3.55	2.91	1.43	5.92	2.74	1.94	1.78	2.23
BnaC04G0121900ZS	0.21	0.65	0.38	0.82	3.21	0	3.85	11.01	16.69	12.4
BnaC04G0534800ZS	0.16	13.01	8.8	3.23	5.19	0.22	60.58	123.91	67.64	85.31
BnaC05G0424600ZS	12.55	65.46	110.29	23.07	79.29	22.44	179.83	204	154.31	170.66
BnaC07G0457900ZS	0.68	0.54	0.39	0.41	0.32	1.47	1.11	0.62	1.17	1.32
BnaC08G0129100ZS	0.46	0.42	0.15	0.2	0.38	1.23	0.68	0.49	0.39	0.42
BnaC09G0456500ZS	26.43	23.09	20.16	39.86	58.02	51.99	51.88	49.82	70.76	92.7
BnaC09G0528700ZS	1.43	12.81	38.15	14.5	40.28	0.57	177.19	259.93	251.19	291.3
