# Supplementary material for: New Insights into the TIFY Gene Family of Brassica napus and Its Involvement in the Regulation of Shoot Branching
Source: Int J Mol Sci. 2023 Dec 4;24(23):17114. doi: 10.3390/ijms242317114 (PMC10707187; doi:10.3390/ijms242317114)
Supplement: Supplementary file 1 [file ijms-24-17114-s001.zip › Table S5 Real-time quantitative PCR primers.xlsx]

## Sheet: Sheet1
Gene ID	F	R
BnaC08G0240100ZS	AATGTCTTAGGCGAACCCTCTATC	ACTTTTCCTCCAAAGAATATTGTT
BnaA06G0133300ZS	GTTGTCCCCAAAATGACACAGA	GTTCGGGGTAGGAGCGATG
BnaA07G0333200ZS	TCGACCGGACAAGCACCA	CGGTTCACTTAGATCGACGACA
BnaA07G0349300ZS	ATGTAGTCGATTGAGTCGGTATCTT	GAGACTCCACCTTCACTGATTTAGTT
BnaA05G0380600ZS	GGAGAGAGATTTTCTCGGGCTC	TGTTCCGGTTAGAATCATACACATCT
BnaC02G0054000ZS	TGTCTCCTAACAAGGCTGAGGG	GGCTGATGTCGGAAAGTAAGGAC
BnaC09G0453000ZS	TGTGAAGCCTCTTGCCGTG	TACTCCGAAACGCACCGC
BnaA08G0261700ZS	GCAATTTGAAGAGACTAAGCAGGAC	TAGGCAAAGGGAACTTGTTGAAT
BnaA02G0279100ZS	CACCGCTCGATCAACACCA	TTTTTGCTTGTGGAAGTAATCGTTA
BnaA08G0247200ZS	CTCGACGTCACCACTTTCATATCT	GATGACGGCGCCGAGG
BnaA01G0008700ZS	ACGCTCCAGGCCTTTGC	GGCTCTTTAGCATCGTTGGA
BnaA04G0148100ZS	ACAGCTCAACCATTCCCAATG	ACAACCTGTGCCTTGGCG
Bnactin7	TGTTCCCTGGAATTGCTGACCGTA	TGCGACCACCTTGATCTTCATGCT
